# Supplementary material for: Sphingolipid diversity in Candida auris: unraveling interclade and drug resistance fingerprints
Source: FEMS Yeast Res. 2024 Mar 5;24:foae008. doi: 10.1093/femsyr/foae008 (PMC10941814; doi:10.1093/femsyr/foae008)
Supplement: foae008_Supplemental_Files [file foae008_supplemental_files.zip]

Archive with 4 entries (4 files):
- Supplementary file S2.xlsx
- Supplementary file S3.xlsx
- Supplementary file S4.xlsx
- Supplementary file S1.xlsx
