# Supplementary material for: Sphingolipid diversity in Candida auris: unraveling interclade and drug resistance fingerprints
Source: FEMS Yeast Res. 2024 Mar 5;24:foae008. doi: 10.1093/femsyr/foae008 (PMC10941814; doi:10.1093/femsyr/foae008)
Supplement: foae008_Supplemental_Files [file foae008_supplemental_files.zip › Supplementary file S2.xlsx]

## Sheet: Sheet1
Supplementary file S2: Distribution of sphingolipid classes (% of total SL per mg protein) in 11 isolates of Candida auris.
	NCCPF470156_1	NCCPF470156_2	NCCPF470156_3	Mean	NCCPF470157_1	NCCPF470157_2	NCCPF470157_3	Mean	VPCI 479/P/13_1	VPCI 479/P/13_2	VPCI 479/P/13_3	Mean	NCCPF 470296_1	NCCPF 470296_2	NCCPF 470296_3	Mean	CBS10913T_1	CBS10913T_2	CBS10913T_3	Mean	AR 0383_1	AR 0383_2	AR 0383_3	Mean	AR 0384_1	AR 0384_2	AR 0384_3	Mean	AR 0385_1	AR 0385_2	AR 0385_3	Mean	AR 0386_1	AR 0386_2	AR 0386_3	Mean	LMDM 1219_1	LMDM 1219_2	LMDM 1219_3	Mean	AR 1097_1	AR 1097_2	AR 1097_3	Mean
DHS	2.49188	3.68482	1.21985	2.46552	4.36993	0.952786	5.00332	3.44201	2.65668	1.94096	3.25425	2.6173	0.245584	0.300569	1.03889	0.528347	1.04332	0.3331	0.496427	0.624284	0.512389	1.00919	0.381879	0.634486	0.900062	0.992315	1.68138	1.19125	0.201805	0.2876	0.480898	0.323434	0.745256	0.315992	0.581626	0.547625	2.20191	1.43472	1.04419	1.56027	0.604289	0.367681	0.395008	0.455659
PHS	13.0111	20.3579	25.5592	19.6427	15.9199	10.3023	27.4986	17.9069	17.6848	9.13189	10.9135	12.5767	3.39056	0.946763	1.20675	1.84802	5.08767	3.4672	3.35421	3.96969	1.055	0.8431	0.673387	0.857163	0.605943	0.862581	1.10838	0.858966	0.513906	2.69125	2.71369	1.97295	0.540553	0.527689	2.3648	1.14435	6.0035	5.82153	5.55925	5.79476	1.81821	1.00302	0.556686	1.12597
SPH	0.121318	0.171062	0.104941	0.13244	0.222607	0.0723228	0.355342	0.216757	0.658016	0.379737	0.614026	0.550593	0.0189136	0.0290314	0.0508186	0.0329212	0.176172	0.0636732	0.0478811	0.0959087	0.0194188	0.0418555	0.0274701	0.0295815	0.0353785	0.0503758	0.0504841	0.0454128	0.00702117	0.00917595	0.013187	0.00979472	0.0363604	0.024074	0.0260618	0.0288321	0.403307	0.239579	0.184823	0.275903	0.135167	0.0505131	0.0607488	0.0821428
αOH Cer	1.11765	1.48603	1.87606	1.49325	0.841523	1.05069	1.11797	1.00339	1.60593	1.67854	2.48784	1.9241	0.577088	0.579466	0.709834	0.622129	0.297862	0.428871	0.582854	0.436529	0.187281	0.182183	0.193072	0.187512	0.191115	0.169176	0.187103	0.182465	0.0775349	0.088686	0.115604	0.0939415	0.215858	0.123421	0.176509	0.171929	1.12593	0.974485	1.24686	1.11576	2.54459	1.97891	1.56779	2.03043
Pcer	54.6332	40.6666	40.0178	45.1059	44.4664	43.2216	39.3999	42.3626	56.9391	68.161	54.6589	59.9197	61.6956	67.8212	62.8433	64.12	67.626	70.3268	65.485	67.8126	82.4155	81.7219	81.6934	81.9436	81.2071	79.5254	78.1011	79.6112	87.7508	85.3989	86.1783	86.4426	86.9177	85.0758	86.3511	86.1149	54.544	50.1421	64.1764	56.2875	72.05	78.4556	71.4908	73.9988
dhCer	6.48191	5.50589	6.21774	6.06851	10.9595	17.3729	9.95862	12.7637	9.73585	6.46198	11.2611	9.15298	13.8228	12.524	15.15	13.8323	19.263	17.4922	17.6556	18.1369	8.81664	9.36669	9.98502	9.38945	10.7676	11.2563	12.0829	11.3689	8.2706	9.00496	7.96598	8.41385	8.21388	10.6536	7.47129	8.77961	5.17369	4.57634	3.87598	4.542	16.1943	13.0885	21.0881	16.7903
Cer	0.040037	0.0492564	0.14164	0.0769778	0.133009	0.229891	0.0743705	0.145757	0.0444096	0.036841	0.236669	0.105973	0.762297	0.822794	1.15459	0.913228	0.17687	0.364424	0.333401	0.291565	0.171666	0.0701054	0.0541812	0.0986509	0.0363247	0.0579354	0.051874	0.0487114	0.0260731	0.0527215	0.110936	0.0632434	0.0915961	0.0776125	0.0292954	0.066168	0.132049	0.147819	0.0970233	0.12563	0.0746594	0.07601	0.137214	0.0959611
αOH PCer	5.23063	4.33815	2.04998	3.87292	1.91777	2.31035	1.5132	1.91377	3.38685	2.54914	3.81836	3.25145	1.08905	0.977887	1.02515	1.0307	1.51207	1.33927	1.70752	1.51962	2.12179	2.29141	2.05258	2.15526	2.18618	1.75194	1.92316	1.95376	1.0718	0.694752	0.713598	0.826717	1.28994	0.981496	1.13613	1.13586	2.7736	2.46003	3.00963	2.74775	0.164786	0.207343	0.135197	0.169109
GlcCer	16.819	23.6832	22.6972	21.0665	21.1029	24.4407	14.9959	20.1799	7.23674	9.60324	12.6053	9.81508	18.3805	15.9368	16.805	17.0408	4.80702	6.17757	10.32	7.10151	4.69032	4.46323	4.92297	4.69217	4.0586	5.32357	4.80243	4.7282	2.07349	1.76871	1.69927	1.84716	1.93958	2.21647	1.85942	2.00516	27.5878	34.1647	20.7278	27.4934	5.94137	4.32851	3.93503	4.73497
IPC	0.0532216	0.0572122	0.115627	0.0753536	0.0663928	0.0463758	0.0827794	0.0651827	0.051655	0.0566706	0.149994	0.0861065	0.0177011	0.0614115	0.0155383	0.0315503	0.0100424	0.00688156	0.0171606	0.0113615	0.0100025	0.010308	0.0159987	0.012103	0.0117306	0.0104501	0.0112229	0.0111345	0.00699777	0.00325149	0.00856672	0.00627199	0.00930631	0.00380274	0.00375727	0.00562211	0.0542526	0.0386345	0.0781018	0.0569963	0.472588	0.443878	0.633435	0.516634
