# Supplementary material for: Sphingolipid diversity in Candida auris: unraveling interclade and drug resistance fingerprints
Source: FEMS Yeast Res. 2024 Mar 5;24:foae008. doi: 10.1093/femsyr/foae008 (PMC10941814; doi:10.1093/femsyr/foae008)
Supplement: foae008_Supplemental_Files [file foae008_supplemental_files.zip › Supplementary file S3.xlsx]

## Sheet: Sheet1
Supplementary file S3: Sphingolipid molecular species composition (% of total SL per mg of protein) of the eleven isolates of Candia auris from different geographical clades
	CLADE I												CLADE II								Clade III								Clade IV												Clade V
	NCCPF470156_1	NCCPF470156_2	NCCPF470156_3	Mean	NCCPF470157_1	NCCPF470157_2	NCCPF470157_3	Mean	VPCI 479/P/13_1	VPCI 479/P/13_2	VPCI 479/P/13_3	Mean	NCCPF 470296_1	NCCPF 470296_2	NCCPF 470296_3	Mean	CBS10913T_1	CBS10913T_2	CBS10913T_3	Mean	AR 0383_1	AR 0383_2	AR 0383_3	Mean	AR 0384_1	AR 0384_2	AR 0384_3	Mean	AR 0385_1	AR 0385_2	AR 0385_3	Mean	AR 0386_1	AR 0386_2	AR 0386_3	Mean	LMDM 1219_1	LMDM 1219_2	LMDM 1219_3	Mean	AR 1097_1	AR 1097_2	AR 1097_3	Mean
DHS	2.49188	3.68482	1.21985	2.46552	4.36993	0.952786	5.00332	3.44201	2.65668	1.94096	3.25425	2.6173	0.245584	0.300569	1.03889	0.528347	1.04332	0.3331	0.496427	0.624284	0.512389	1.00919	0.381879	0.634486	0.900062	0.992315	1.68138	1.19125	0.201805	0.2876	0.480898	0.323434	0.745256	0.315992	0.581626	0.547625	2.20191	1.43472	1.04419	1.56027	0.604289	0.367681	0.395008	0.455659
PHS	13.0111	20.3579	25.5592	19.6427	15.9199	10.3023	27.4986	17.9069	17.6848	9.13189	10.9135	12.5767	3.39056	0.946763	1.20675	1.84802	5.08767	3.4672	3.35421	3.96969	1.055	0.8431	0.673387	0.857163	0.605943	0.862581	1.10838	0.858966	0.513906	2.69125	2.71369	1.97295	0.540553	0.527689	2.3648	1.14435	6.0035	5.82153	5.55925	5.79476	1.81821	1.00302	0.556686	1.12597
SPH	0.121318	0.171062	0.104941	0.13244	0.222607	0.0723228	0.355342	0.216757	0.658016	0.379737	0.614026	0.550593	0.0189136	0.0290314	0.0508186	0.0329212	0.176172	0.0636732	0.0478811	0.0959087	0.0194188	0.0418555	0.0274701	0.0295815	0.0353785	0.0503758	0.0504841	0.0454128	0.00702117	0.00917595	0.013187	0.00979472	0.0363604	0.024074	0.0260618	0.0288321	0.403307	0.239579	0.184823	0.275903	0.135167	0.0505131	0.0607488	0.0821428
Cer(d18:1/12:0(2OH[R]))	0.0497525	0.0193598	0.104157	0.0577564	0.0748884	0.0687159	0.0979131	0.0805058	0.0596186	0.0800504	0.0502553	0.0633081	0.0432589	0.028187	0.0592181	0.0435547	0.0602085	0.053537	0.0799603	0.0645686	0.00944759	0.0139337	0.0218802	0.0150872	0.0139649	0.0135442	0.0134684	0.0136592	0.0130511	0.00877901	0.0106099	0.0108134	0.0143546	0.0110735	0.024088	0.0165054	0.0231294	0.00885775	0.0304223	0.0208031	0	0.0814295	0	0.0271432
Cer(d18:1/14:1(2OH[R]))	0.0025795	7.97866e-05	0.00158275	0.00141401	0.00199796	9.54516e-05	0.00266284	0.00158542	0.00417719	0	0.00426086	0.00281269	0.00241715	0.000209105	0.000570258	0.0010655	5.15423e-05	0.000312262	0.00285432	0.00107271	3.218e-05	0.00034863	0.000411981	0.000264264	6.57149e-05	0	0.000632775	0.00023283	0.00029779	0.000114604	0.00030555	0.000239315	0	0.000119194	0	3.97313e-05	0	0.00326082	0.00258597	0.00194893	1.71282e-05	0	0	5.7094e-06
Cer(d18:1/16:1(2OH[R]))	0.44929	0.522774	0.53859	0.503551	0.401726	0.402565	0.428779	0.411023	1.00337	1.08011	1.83454	1.30601	0.135464	0.0873176	0.102738	0.108507	0.058313	0.0625734	0.116347	0.0790779	0.0739407	0.0835756	0.068053	0.0751898	0.0576797	0.0536553	0.0633248	0.05822	0.0100577	0.0174357	0.0262581	0.0179172	0.0289755	0.0264644	0.0350397	0.0301599	0.443399	0.413892	0.543186	0.466826	0.499931	0.307173	0.220925	0.342676
Cer(d18:1/16:0(2OH[R]))	0.0662119	0.172102	0.207617	0.148644	0.0406057	0.0766393	0.0637947	0.0603466	0.173419	0.188381	0.235738	0.199179	0.0519496	0.019635	0.0650403	0.0455416	0.0736872	0.0620236	0.0955436	0.0770848	0.0156541	0.016176	0.0192872	0.0170391	0.0177375	0.0202095	0.0187871	0.0189114	0.013708	0.0128204	0.0223583	0.0162956	0.0180515	0.0208519	0.0205925	0.0198319	0.145729	0.0312155	0.128877	0.10194	0.110083	0.0891463	0.0829995	0.0940761
Cer(d18:1/18:1(2OH[R]))	0.0115772	0	0.0484879	0.0200217	0.0408407	0.0412388	0.0477279	0.0432691	0	0.0723191	0	0.0241064	0.0199718	0.00476186	0.00118529	0.00863965	0	0	0.00519199	0.00173066	3.95655e-05	0.00471859	0.00148753	0.00208189	0.00471518	0.00474212	0.00417004	0.00454245	0.000439174	0	0.00375462	0.00139793	0.000586557	0.00313568	0.00108114	0.00160113	0	0.0151009	0.066404	0.0271683	0.0540355	0.0520425	0.044383	0.0501536
Cer(d18:1/18:0(2OH[R]))	0.216737	0.306167	0.32113	0.281345	0.0780204	0.0981861	0.108604	0.0949369	0	0.009118	0.0288418	0.0126533	0.0297945	0.0403824	0.0299967	0.0333912	0.00789805	0.0182248	0.034473	0.0201986	0.00511622	0.00469595	0.00810991	0.00597402	0.00451029	0.004308	0.00594408	0.00492079	0.00385471	0.00251278	0.00333134	0.00323294	0.0300243	0.0195751	0.0198575	0.0231523	0.080721	0.0914838	0.110573	0.0942594	0.514049	0.309242	0.313063	0.378785
Cer(d18:1/20:1(2OH[R]))	0.0293717	0.00956121	0	0.0129776	0.0200031	0	0	0.00666771	0.0250295	0	0.137088	0.0540391	0.011243	0	0	0.00374767	0	0.0204667	0.0206951	0.0137206	0.00650853	0.00285193	0.00460614	0.00465553	0.000520575	0.00444595	0	0.00165551	0	0	0	0	0.00035841	0.00617854	0.00369682	0.00341125	0	0.0134734	0	0.00449113	0.0138693	0.01267	0.0146577	0.0137323
Cer(d18:1/20:0(2OH[R]))	0.037392	0	0	0.012464	0.00928465	0	0.0785226	0.0292691	0	0.0504014	0	0.0168005	0.0251772	0.0168907	0.0238892	0.0219857	0.00884454	0.000868125	0	0.00323756	0.00601396	0.00414255	0.00113547	0.00376399	0.00740441	0.00388762	0.00312695	0.00480633	0.00089794	0.00287192	0.00687477	0.00354821	0.00146828	0.000209004	0.00241751	0.00136493	0.0054992	0.00901783	0	0.00483901	0.112928	0.0130317	0.0080899	0.0446833
UI Ohcer	0.0176171	0	0.00427061	0.0072959	0	0	0.000244153	8.13842e-05	0.040857	0	0	0.013619	0.0250384	0.0141464	0.0196324	0.0196058	0.00673558	0.00494568	0.0117248	0.00780202	0.00205741	0	0	0.000685802	0	0.00130517	0	0.000435057	0.000658489	0	0.000582228	0.000413572	0	0	0.00299613	0.000998711	0.0233258	0	0	0.00777526	0.0167204	0.00699668	0.0016471	0.00845472
Cer(d18:1/22:1(2OH[R]))	0	0	0	0	0	0	0	0	0.0189299	0.0259868	0	0.0149722	0.0106812	0.0179343	0.0212838	0.0166331	0.00738062	0.0384869	0.023282	0.0230498	0.00249922	0.00488994	0.000407054	0.00259874	0.00278661	0.0024709	0.00803085	0.00442945	0.00234553	0.00176901	0.00383673	0.00265043	0.00361422	0.0025019	0.00936093	0.00515902	0.00327333	0.00987158	0.00776351	0.00696948	0	0	0.00342729	0.00114243
Cer(d18:1/22:0(2OH[R]))	0	0.00270351	0	0.000901171	0.00493614	0.0177002	0	0.00754546	0.121256	0.0290386	0	0.0500983	0.0373496	0.00618424	0.12029	0.054608	0.0160269	0.030095	0.0257231	0.0239484	0.00278937	0.00421091	0.00339211	0.00346413	0.00162909	0.00145019	0.00615583	0.00307837	0	0.00293198	0	0.000977326	0.00437471	0	0.0083543	0.004243	0.0343045	0.00570951	0.0463284	0.0287808	0	0.00968261	0	0.00322754
Cer(d18:1/24:1(2OH[R]))	0	0.027233	0.0347562	0.0206631	0	0	0.0292983	0.0097661	0.0486919	0.0143344	0.0318951	0.0316404	0.044875	0.0341679	0.0388979	0.0393136	0	0.0320943	0.0390584	0.0237176	0.00392358	0.000323565	0.00447045	0.00290587	0.0025845	0	0	0.0008615	0.00348292	0.00534526	0.00262003	0.00381607	0	0	0.0032894	0.00109647	0.0144027	0.00437551	0	0.00625939	0.00500252	0.00650592	0	0.00383615
Cer(d18:1/24:0(2OH[R]))	0.00995149	0.0740499	0.0472395	0.043747	0.0038784	0.0404974	0.0573365	0.0339041	0	0.0255244	0.0531586	0.0262277	0.0184841	0.0419755	0.0520352	0.0374982	0.0444972	0.0254387	0.0674048	0.0457802	0.0232645	0.0219022	0.0130614	0.0194094	0.0287725	0.0218532	0.0249118	0.0251792	0.0176595	0.0155171	0.0166681	0.0166149	0.0223027	0.00565541	0.00831466	0.0120909	0.0366613	0.0210772	0	0.0192462	0.0532877	0.0916532	0.113259	0.0860665
Cer(d18:1/26:1(2OH[R]))	0.0236471	0.0135835	0.00814701	0.0151259	0	0	0	0	0	0	0	0	0.0197672	0.0238093	0.0317422	0.0251062	0	0.013285	0.00845293	0.00724596	0.00674592	0.00157225	0	0.00277273	0.00463005	0.00401033	0.00304618	0.00389552	0	0.00647001	0	0.00215667	0.0025676	0	0	0.000855867	0.0400787	0.0160933	0	0.018724	0.00792972	0.00351492	0.000128939	0.00385786
Cer(d18:1/26:0(2OH[R]))	0.0164052	0.0274967	0	0.014634	0	0.0335471	0.041821	0.0251227	0.0702509	0.0572449	0	0.0424986	0.0104385	0.00858063	0.0315954	0.0168715	0	0.0449321	0.0140275	0.0196532	0.00717455	0.00863145	0.00629148	0.00736583	0.0102216	0.0109099	0.0140598	0.0117304	0.00186118	0.00551452	0.00271706	0.00336426	0.0148635	0	0	0.00495449	0.0144681	0	0	0.00482271	0.0276407	0.0368072	0.0341481	0.0328653
Cer(d18:1/28:1(2OH[R]))	0.00775428	0.00614555	0.0303082	0.014736	0	0.0116025	0.00280382	0.00480209	0.0105376	0	0	0.00351254	3.12114e-05	0.017084	0.0038531	0.00698942	0	0	0	0	0.000586889	0	0.00178532	0.000790737	0.00485666	0.00258245	0.00112501	0.00285471	0.00346659	0.00126124	0.0025827	0.00243685	0	0	0	0	0.0160917	0	0	0.0053639	0	0	0.000336906	0.000112302
Cer(d18:1/30:1(2OH[R]))	0	0	0.0171087	0.00570291	0.00920826	0.00936908	0	0.00619245	0	0.00950691	0.0583313	0.0226127	0.00219867	0.0134314	0.00568791	0.00710599	0	0.00393287	0	0.00131096	0	0	4.4276e-05	1.47587e-05	0.000447082	0	0.00301445	0.00115384	0	0.000924365	0	0.000308122	0.000860636	0	0	0.000286879	0.0171261	0.00235851	0	0.00649486	0.00323532	0	4.9912e-05	0.00109508
Cer(d18:2/18:0(2OH[R]))	0.0813259	0.124016	0.13213	0.112491	0.0518764	0.0781233	0.0581068	0.0627022	0.0197735	0.0242534	0.0387141	0.0275804	0.0453263	0.0762362	0.0438087	0.0551237	0.00422139	0.00835405	0.0207249	0.0111001	0.00493548	0.00343859	0.00885096	0.00574168	0.00675767	0.00470359	0.005387	0.00561609	0.00252692	0.00230022	0.00366804	0.00283173	0.0198212	0.0150612	0.0148458	0.0165761	0.0911183	0.136647	0.135415	0.12106	0.697218	0.529876	0.45867	0.561921
Cer(d19:2/18:0(2OH[R]))	0.0980344	0.180757	0.380539	0.219777	0.104257	0.172409	0.100354	0.125673	0.0100221	0.0122706	0.015017	0.0124366	0.0436217	0.128532	0.0583691	0.0768411	0.00999726	0.00930079	0.01739	0.0122294	0.0165515	0.00677131	0.0297973	0.0177067	0.0218306	0.0150978	0.0119181	0.0162821	0.0032273	0.00211786	0.00943613	0.0049271	0.0536342	0.0125954	0.0225743	0.0296013	0.136606	0.192052	0.175305	0.167988	0.428644	0.329139	0.27201	0.343264
Cer(t18:0/16:0)	0.373255	0.616604	0.476761	0.488873	0.208693	0.2373	0.240378	0.228791	0.0978228	0.136271	0.18726	0.140451	0.0542538	0.0618617	0.0702042	0.0621066	0.00505447	0.00662023	0.0050195	0.00556473	0.00798115	0.00586304	0.00835619	0.00740013	0.00943007	0.0104816	0.0112794	0.010397	0.0155608	0.016251	0.0153753	0.015729	0.0136571	0.0164017	0.0142918	0.0147835	0.162046	0.152988	0.153399	0.156144	0.0577825	0.0535567	0.0525146	0.0546179
Cer(t18:0/18:1)	0.00510831	0.0108555	0.0181726	0.0113788	0.0177313	0.0214551	0.0140726	0.017753	0	0.00859468	0.000532038	0.00304224	0	0.000704193	0	0.000234731	0.000597351	0.000916887	0.000975966	0.000830068	0.000838148	0.000143545	0.000529391	0.000503695	0	0	0.000237303	7.91009e-05	0	0	0	0	0	0	0.000318666	0.000106222	0.00366107	0.00312686	0.00715198	0.00464664	0.0104696	0.00264604	0.000627687	0.00458112
Cer(t18:0/18:0)	0.273312	0.486424	0.404206	0.387981	0.227066	0.262689	0.219302	0.236353	0.1	0.142221	0.131776	0.124666	0.0574566	0.0629082	0.0627181	0.0610277	0.0164459	0.0184126	0.014696	0.0165182	0.0153991	0.0147368	0.014636	0.014924	0.018765	0.0205267	0.0202914	0.019861	0.0358017	0.0361209	0.0360492	0.0359906	0.0341029	0.0391917	0.0342282	0.035841	0.269268	0.29468	0.246377	0.270108	0.0601704	0.058	0.0511629	0.0564444
Cer(t18:0/20:1)	0.00167701	0	0.0203835	0.00735351	0.0134987	0.0126074	0.014112	0.013406	0	0.0393938	0.00579315	0.0150623	0.0384415	0	0.00864035	0.015694	0.01291	0.0364306	0	0.0164469	0	0.00323757	0.00130449	0.00151402	0.00276993	0	0.00482195	0.00253063	0	0.00309967	0	0.00103322	0.00355394	0	0	0.00118465	0.00123723	0.00437504	0.0434236	0.0163453	0.000623418	0	0.000777407	0.000466941
Cer(t18:0/20:0)	0.124924	0.196425	0.145904	0.155751	0.0691273	0.0772357	0.0661914	0.0708515	0.054487	0.0821107	0.0777481	0.0714486	0.0559221	0.0605933	0.0705423	0.0623526	0.0212485	0.028282	0.0280019	0.0258442	0.0278214	0.0246029	0.0222655	0.0248966	0.0245589	0.0258356	0.0268091	0.0257345	0.0396609	0.0402018	0.0368745	0.0389124	0.0404373	0.0396536	0.0362223	0.0387711	0.183129	0.170508	0.130294	0.161311	0.0603561	0.0651563	0.068799	0.0647705
Cer(t18:0/22:1)	0	0.030034	0.013182	0.0144053	0.00188383	0	0	0.000627944	0	0.000484408	0.0200696	0.00685134	0	0.0225349	0	0.00751162	0	0.00014964	0	4.98801e-05	0.00119438	0.00128957	0	0.000827981	0.00105159	0.00450242	0	0.00185134	0.00100146	0	0.00224142	0.00108096	0.000160898	0	0	5.36325e-05	0	0	0.00540121	0.0018004	0	0	0	0
Cer(t18:0/22:0)	0.129837	0.193446	0.147629	0.156971	0.0694989	0.0745794	0.0743488	0.0728091	0.0400952	0.0417446	0.0585042	0.0467813	0.0456236	0.0302455	0.0402239	0.0386977	0.0217671	0.019943	0.0280422	0.0232508	0.0580697	0.0563934	0.0599239	0.058129	0.0581249	0.0582396	0.0610434	0.059136	0.0597362	0.0537967	0.0527351	0.0554226	0.0576179	0.0561052	0.0548673	0.0561968	0.147604	0.128304	0.12753	0.134479	0.0483755	0.0677126	0.0681287	0.0614056
Cer(t18:0/24:1)	0.737507	0.588276	0.128102	0.484628	0.0729779	0	0.068404	0.0471273	0	0	0.227458	0.0758194	0	0	0.113902	0.0379673	0.290631	0.0813467	0.150946	0.174308	0.860411	0.857654	0.834564	0.850876	0.831397	0.817844	0.725712	0.791651	0.437831	0.392407	0.368771	0.399669	0.475709	0.411066	0.513752	0.466842	0.0864677	0.300872	0	0.129113	0.839287	1.1615	0.601053	0.867279
Cer(t18:0/24:0)	39.381	31.4336	32.0531	34.2892	34.4384	32.1611	31.8967	32.8321	41.2731	49.6916	39.6274	43.5307	24.5757	24.3828	22.2334	23.7307	28.7032	33.9643	31.3495	31.339	44.2383	44.2015	44.7242	44.388	44.0003	44.5118	43.643	44.0517	60.0301	60.2206	59.2119	59.8209	57.8846	58.5442	58.5333	58.3207	42.0402	35.497	44.6073	40.7148	25.5319	27.9526	24.7551	26.0799
Cer(t18:0/26:1)	0	0.134101	0.0527723	0.0622912	0	0.121638	0	0.0405462	0	0.00118414	0.000894292	0.000692811	0.11553	0.0713608	0.119982	0.102291	0.218174	0.250899	0.340724	0.269932	0.183379	0.188559	0.200986	0.190975	0.17647	0.208699	0.185848	0.190339	0.114838	0.080745	0.0714421	0.0890084	0.0580128	0.0699969	0.08042	0.0694766	0.0374175	0.0640839	0.0255061	0.0423359	0.822913	1.04695	0.831227	0.900364
Cer(t18:0/26:0)	12.3306	6.85193	6.24307	8.47521	8.74945	9.32022	6.56009	8.20992	13.3824	16.5791	13.2805	14.414	32.8025	39.2033	36.6164	36.2074	33.654	30.3253	28.5111	30.8301	34.4949	33.6336	33.1785	33.769	33.1843	31.1193	30.67	31.6579	25.4128	23.1633	24.8121	24.4627	26.4584	24.1596	25.4896	25.3692	11.3995	12.5061	17.7825	13.896	41.9907	44.8136	41.0252	42.6098
Cer(t18:0/28:1)	0.0177119	0.00353504	0.00288078	0.00804257	0.0400976	0	0.00880136	0.0162997	0	0	0.0107608	0.00358694	0.0910096	0	0.144271	0.0784269	0.00957549	0.0442974	0.080771	0.0448813	0.0168939	0.0107351	0	0.00920964	0	0	0.00604343	0.00201448	0	0.00774721	0.0220565	0.00993458	0.0107732	0	0	0.00359107	0.0139944	0.0118252	0.020189	0.0153362	0.0938585	0.0976162	0.0652531	0.0855759
Cer(t18:0/28:0)	1.25826	0.121283	0.311702	0.563747	0.55795	0.932736	0.237523	0.57607	1.99116	1.4383	1.0302	1.48655	3.85912	3.92484	3.36304	3.71567	4.67242	5.5499	4.9753	5.06588	2.51038	2.72356	2.64812	2.62735	2.89993	2.74819	2.746	2.79804	1.60338	1.3846	1.54873	1.51224	1.88062	1.73956	1.59408	1.73809	0.199346	1.00834	1.02731	0.744999	2.53353	3.13635	3.97093	3.2136
Cer(d18:0/16:0)	0.0219518	0.0348563	0.0368861	0.0312314	0.0314087	0.0337968	0.0295632	0.0315896	0.0229726	0.0346881	0.052237	0.0366326	0.0178193	0.00976649	0.0233581	0.0169813	0.0125715	0.0127858	0.0108092	0.0120555	0.00427317	0.00355168	0.00504292	0.00428926	0.00515074	0.00812815	0.00923526	0.00750472	0.00804012	0.00614536	0.00625935	0.00681494	0.00599376	0.00738865	0.0054625	0.00628164	0.0228656	0.0230379	0.0170054	0.0209696	0.0281625	0.0274913	0.137191	0.0642817
Cer(d18:0/18:1)	0.0301058	0.0417262	0.0392464	0.0370261	0.0330867	0.0466526	0.0505223	0.0434205	0.0258598	0.0298519	0.0581621	0.0379579	0.00760366	0.00915279	0.0124464	0.00973428	0.00997539	0.0102134	0.0118993	0.010696	0.00901216	0.00570696	0.00891263	0.00787725	0.00891333	0.0112457	0.0120817	0.0107469	0.00618752	0.00770264	0.00565274	0.0065143	0.00626894	0.00783632	0.00549385	0.00653303	0.0413803	0.0383123	0.0284343	0.0360423	0.0131191	0.0108712	0.0200797	0.01469
Cer(d18:0/18:0)	1.59839	2.18535	2.19123	1.99166	2.32268	2.60614	2.15844	2.36242	1.7773	1.82108	3.09968	2.23269	0.74136	0.732072	0.846584	0.773339	1.01627	1.2876	1.30097	1.20161	0.4272	0.380071	0.477463	0.428245	0.510595	0.536499	0.584749	0.543947	0.387501	0.468893	0.341164	0.399186	0.404476	0.579103	0.403759	0.462446	1.61266	1.25543	1.01641	1.29483	0.767914	0.541326	0.686843	0.665361
Cer(d18:0/20:1)	0.00335927	0	0.00316167	0.00217364	0.00507313	0.00190933	0.00168603	0.0028895	0.00473851	0.00404787	0.00174308	0.00350982	0.00322732	0.00482958	0.00598984	0.00468225	0.000700509	0.00222647	0.00282426	0.00191708	9.92146e-06	5.87565e-05	0	2.28927e-05	0.00216334	0.000682151	0.00101859	0.00128803	0.000421486	0	0.00103109	0.000484192	0.000680239	0.000661172	0.000551296	0.000630902	0.00122262	0.00299464	0	0.00140575	0.00240624	0.0029264	0.00339555	0.0029094
Cer(d18:0/20:0)	0.024164	0.0220566	0.0383736	0.0281981	0.0551618	0.0422524	0.0318171	0.0430771	0.0536149	0.0270673	0.0957033	0.0587951	0.042696	0.0354169	0.0436354	0.0405828	0.0370871	0.0327421	0.0421071	0.0373121	0.0162712	0.0161039	0.0193587	0.0172446	0.0204294	0.0220725	0.0242137	0.0222385	0.013291	0.0133603	0.0106075	0.0124196	0.0147685	0.018952	0.0142985	0.0160064	0.0218837	0.017629	0.0154891	0.0183339	0.081884	0.0651009	0.0807955	0.0759268
Cer(d18:0/22:1)	0	0	0.00265119	0.00088373	0.0030814	0	0	0.00102713	0.00136645	0.00161823	0.0183715	0.00711872	0	0.00882984	0.000979219	0.00326969	0	0	0	0	0.00174717	0.00115503	0	0.0009674	0.00236896	0	0	0.000789655	0.0015	0	0.000186081	0.000562025	0.0012884	0.00133786	0.00135951	0.00132859	0	0.000614176	0	0.000204725	0.00143424	0	0.000170064	0.000534767
Cer(d18:0/22:0)	0	0	0.00530787	0.00176929	0.00314526	0	0	0.00104842	0.000213049	0	0.0199762	0.00672976	0.00609046	0.00629309	0.0221613	0.0115149	0	0.00480218	0.0326073	0.0124698	0.00681605	0.00339396	0.00580225	0.00533742	0.00566831	0.00246062	0.00158138	0.00323677	0	0.00163142	0	0.000543808	0	0	0	0	0	0.00104198	0	0.000347327	0.00463009	0.000878018	0.00322968	0.0029126
Cer(d18:0/24:1)	0	0	0.0170961	0.0056987	0.0885965	0	0	0.0295322	0.0507755	0	0.00674197	0.0191725	0.634251	0.0778081	0.317133	0.343064	0.020625	0	0.0170628	0.0125626	0.0786822	0.0118171	0.0180564	0.0361852	0	0.0901274	0.0500739	0.0467338	0	0.0644314	0.0781013	0.0475109	0.0204577	0.0383346	0.0262542	0.0283488	0	0.030523	0	0.0101743	0	0	0.00819523	0.00273174
Cer(d18:0/24:0)	4.36977	2.88641	3.45011	3.56876	7.02414	12.5798	6.56454	8.72284	6.53653	3.99959	7.07784	5.87132	7.83634	7.78189	8.83914	8.15246	13.0532	11.8093	12.1617	12.3414	6.5592	6.87479	7.28718	6.90706	7.84796	8.42718	8.9348	8.40331	6.60584	7.133	6.19653	6.64512	6.20001	8.06506	5.53405	6.59971	3.13024	2.57432	2.45012	2.71823	8.49436	7.23223	11.2883	9.00496
Cer(d18:0/26:1)	0	0	0.0265439	0.00884798	0.0346693	0	0.0252599	0.0199764	0.122789	0	0.0681552	0.063648	0.324497	0	0	0.108166	0	0.120885	0	0.0402951	0	0.0106182	0	0.00353941	0.000242472	0.00775348	0	0.00266532	0.0322671	0.0419135	0	0.0247269	0	0	0.00203259	0.000677529	0	0	0.0136653	0.00455511	0	0	0	0
Cer(d18:0/26:0)	0.434171	0.335493	0.407133	0.392265	1.3585	2.06236	1.09679	1.50588	1.13968	0.544042	0.762517	0.815414	4.20887	3.85798	5.03861	4.36849	5.11255	4.21165	4.07557	4.46659	1.71343	2.05942	2.1632	1.97868	2.3641	2.15011	2.46516	2.32646	1.21556	1.26788	1.32645	1.26996	1.55994	1.93497	1.47803	1.65765	0.343432	0.632425	0.33486	0.436906	6.80043	5.20767	8.85989	6.956
Cer(d18:1/16:0)	0.000872049	0.0012861	0.0028317	0.00166328	0.00154327	0.00311935	0.00338699	0.0026832	0.00181942	0	0.0128358	0.00488508	0.00239755	0.00164434	0.00176658	0.00193616	1.83092e-05	0.000988641	0.00141563	0.000807526	0	0.000214375	0.000349992	0.000188122	0.000346606	0	0	0.000115535	0.000408167	0.000368332	0.00058456	0.000453686	9.55321e-05	0.000384692	0.00028726	0.000255828	0.00205805	0.00080931	0.000934171	0.00126718	0	0	0.000444897	0.000148299
Cer(d18:1/18:1)	0.0150543	0.0225992	0.0224698	0.0200411	0.0308079	0.0403086	0.0344026	0.035173	0.0146028	0.012307	0.0203984	0.0157694	0.00322589	0.00289328	0.00326293	0.00312737	0.00207102	0.00190566	0.002359	0.00211189	0.00195951	0.00176833	0.00206945	0.00193243	0.00249965	0.00267639	0.00288735	0.00268779	0.00354775	0.00467521	0.00363057	0.00395117	0.00312844	0.00613397	0.00420606	0.00448949	0.0727525	0.0579488	0.0441453	0.0582822	0.0117807	0.00945252	0.0145899	0.011941
Cer(d18:1/18:0)	0.0186837	0.0253711	0.027334	0.0237963	0.0362906	0.0323996	0.0359859	0.034892	0.0168525	0.0140687	0.022991	0.0179707	0.00723078	0.00770989	0.00816435	0.00770167	0.00725589	0.00868655	0.00715265	0.00769836	0.00342881	0.00245629	0.00351309	0.00313273	0.00422262	0.00380935	0.00571988	0.00458395	0.00378854	0.00547833	0.00371713	0.004328	0.00354458	0.00520639	0.00379412	0.00418169	0.0463024	0.037342	0.0291789	0.0376078	0.0261298	0.0219927	0.0339357	0.0273527
Cer(d18:1/20:1)	0.000746801	0	0	0.000248934	1.59437e-06	0	0.000483842	0.000161812	0.000610549	0.000619284	0	0.000409944	0.00173376	0	0.00243218	0.00138865	0.000717523	0.0017283	0	0.000815273	0	0	0	0	0	0.000256325	4.52673e-05	0.000100531	0.00013342	0	0.000148894	9.41047e-05	0	0	0	0	0	0	0.000279184	9.30613e-05	5.22164e-05	0.000133612	0.000338807	0.000174878
Cer(d18:1/20:0)	0.000222383	0	0.000973257	0.000398547	0	0.00264277	0	0.000880922	0.00813848	0.00327904	0.00944014	0.00695255	0.000357404	0.00130241	0.00246196	0.00137392	0.00196601	0	0.00104473	0.00100358	0.000492108	0.000195012	0.000683991	0.000457037	0.000413798	0.000323942	0.000218031	0.00031859	0.000462918	0.000252335	7.5651e-05	0.000263635	0.000314585	0.000429448	0.000200211	0.000314748	0.000404238	0.00113736	0.000531966	0.000691187	0.000276643	0.00135244	0.00168486	0.00110465
Cer(d18:1/22:1)	0.000341267	0	0.000412934	0.0002514	0	0.000829148	0.000111262	0.00031347	0.000313019	0	0.000408305	0.000240441	0.000384034	0.000683872	0.00554772	0.00220521	7.42265e-05	0	0.0014492	0.000507808	0.00126792	0.000708774	0.000154179	0.000710292	0	0.000204118	0	6.80392e-05	0	0.000383783	0.000562266	0.000315349	0	0.000229376	0.000772682	0.00033402	0	0	0	0	0	0	2.0807e-05	6.93566e-06
Cer(d18:1/22:0)	0	0	0.00272731	0.000909104	0.000787444	0	0	0.000262481	0	0	0.00480142	0.00160047	0.00353199	0	0.00649364	0.00334188	0.000747214	0.00381277	0.00720014	0.00392004	0.00173412	0.000127707	0	0.000620608	0	0	0.00168818	0.000562727	0.00172359	0	0.000475578	0.000733056	0.00024302	0.00124678	0.000138253	0.000542686	0	0.000471862	0	0.000157287	0	0	0	0
Cer(d18:1/24:1)	0	0	0.0381977	0.0127326	0.0117712	0.046791	0	0.0195207	0	0.00656694	0.00209628	0.00288774	0.136482	0.0780011	0.241769	0.152084	0.0926663	0.197888	0.0643958	0.118317	0.0213588	0.0201984	0.00818196	0.0165797	0.0244299	0	0.0093324	0.0112541	0	0.0175535	0.0503538	0.0226358	0.0152219	0.00698437	0	0.0074021	0.0045881	0.0214286	0.00335429	0.00979034	0.0128733	0	0.0283384	0.0137372
Cer(d18:1/24:0)	0.00332616	0	0.0466931	0.0166731	0.0503469	0.103801	0	0.0513825	0	0	0.125921	0.0419738	0.0288713	0.450673	0.0610406	0.180195	0	0	0	0	0.0228104	0.0310248	0.0392286	0.0310212	0	0.000169733	0	5.65776e-05	0.00360891	0	0	0.00120297	0.0608093	0.0120979	0	0.0243024	0	0	0	0	0.00350349	0	0.0224794	0.00866097
Cer(d18:1/26:1)	0.000790375	0	0	0.000263458	0	0	0	0	0	0	0.0309816	0.0103272	0.0577426	0.00203924	0.289644	0.116475	0	0	0	0	0.0268541	0.0104224	0	0.0124255	0.00441209	0.0159549	0	0.006789	0.0123998	0	0.0315651	0.014655	0.00823868	0.00735854	0.0198968	0.0118313	0.00594323	0.0107311	0.0185994	0.0117579	0.00431826	0.0252361	0.0276888	0.019081
Cer(d18:1/26:0)	0	0	0	0	0.00145994	0	0	0.000486645	0.00207291	0	0.00679483	0.00295591	0.520339	0.277847	0.532011	0.443399	0.071353	0.149414	0.248384	0.156384	0.0917601	0.00298937	0	0.0315832	0	0.0345407	0.0319829	0.0221745	0	0.02401	0.0198221	0.0146107	0	0.037541	0	0.0125137	0	0.0179494	0	0.00598314	0.015725	0.0178426	0.00769243	0.0137533
Cer(t18:0/14:0(2OH[R]))	0	0	0	0	0	0	0	0	0	0	0	0	0.0144541	0	0.0180498	0.0108346	0.00583414	0.0048452	0	0.00355978	0	0	9.10131e-05	3.03377e-05	0.00309173	0.000460884	0	0.0011842	0	0	0.00027984	9.32801e-05	0	0	0	0	0	0	0	0	0.000302777	0.00033305	0.000148289	0.000261372
Cer(t18:0/16:0(2OH[R]))	0.0786543	0.130766	0.0997627	0.103061	0.0614166	0.0729313	0.0373788	0.0572422	0.050045	0.0593738	0.106276	0.0718981	0.0289846	0.028205	0.027642	0.0282772	0.00201816	0.000387283	0.00221877	0.0015414	0.00571929	0.00589401	0.0040686	0.0052273	0.00583138	0.00456767	0.00587478	0.00542461	0.00393651	0.00241122	0.00234784	0.00289852	0.00377072	0.00342748	0.00314483	0.00344768	0.0291789	0.0247414	0.0157021	0.0232075	0.0012296	0.000989672	0.0011093	0.00110952
Cer(t18:0/18:1(2OH[R]))	0	0	0	0	0	0	0	0	0	0	0	0	0	0.00364215	0	0.00121405	0	0.0262819	0	0.00876062	0	0.0077921	0	0.00259737	0	0.000724885	0.00523051	0.00198513	0.000911759	0.00123349	0	0.000715084	0.000806478	0.00370109	0.00589119	0.00346625	0	0	0	0	0	0	0	0
Cer(t18:0/18:0(2OH[R]))	0.178771	0.281326	0.252219	0.237438	0.163186	0.130995	0.0850428	0.126408	0.0562166	0.0940038	0.118468	0.0895627	0.0226856	0.0186103	0.0199535	0.0204165	0.0122914	0.0124944	0.0179724	0.0142527	0.0111165	0.010984	0.0105426	0.010881	0.013697	0.0100714	0.0129552	0.0122412	0.0107581	0.00837715	0.00856122	0.00923215	0.0122053	0.010589	0.011116	0.0113034	0.109499	0.0928616	0.0608034	0.0877213	0.00192303	0.00206393	0.0012474	0.00174479
Cer(t18:0/20:1(2OH[R]))	0	0	0	0	0	0	0	0	0	0	0	0	0.088695	0	0	0.029565	0	0.0907919	0	0.030264	0.0188897	0	0.0144564	0.0111154	0.00411136	0	0	0.00137045	0	0.000113239	0	3.77462e-05	0.00214027	0.00767053	0	0.00327026	0	0	0	0	2.69055e-05	8.63073e-06	1.53749e-06	1.23579e-05
Cer(t18:0/20:0(2OH[R]))	0.0514251	0.0530979	0.0177289	0.0407506	0	0	0	0	0.0565036	0	0	0.0188345	0.0100812	0.0108458	0.00757061	0.00949922	0.00315813	0.00453774	0.00587214	0.00452267	0.00947918	0.00631652	0.0045577	0.00678447	0.00709548	0.00689356	0.00433915	0.0061094	0.00422327	0.0032451	0.00355364	0.003674	0.0022538	0.00392488	0.00112213	0.0024336	0.0322631	0.0166442	0	0.0163024	0.000722771	0.000796798	0.000590032	0.0007032
Cer(t18:0/22:1(2OH[R]))	0	0.00569987	0	0.00189996	0.00353139	0	0.00195842	0.00182994	0	0	0.00325854	0.00108618	0	0.00186738	0	0.00062246	0	0	0	0	0.000264823	9.28498e-05	0	0.000119224	0.000203397	0	0	6.77989e-05	0.000164898	0	0	5.49661e-05	0.000506592	0	0.000398357	0.00030165	0.00206975	0.0037811	0.00504152	0.00363079	8.78022e-05	7.74781e-06	6.05512e-06	3.38684e-05
Cer(t18:0/22:0(2OH[R]))	0.046482	0.0882159	0.0443297	0.0596759	0.0544291	0.0254055	0.035288	0.0383742	0.0245965	0.0472161	0.0456658	0.0391594	0	0.0170921	0.0121864	0.00975948	0.00864336	0.00588981	0.0127365	0.00908989	0.0179032	0.0181526	0.0195649	0.0185402	0.0191492	0.0150767	0.0157816	0.0166692	0.00840121	0.00464521	0.010061	0.00770247	0.00932537	0.00773483	0.00674742	0.00793587	0.0196086	0.0169786	0.0450539	0.0272137	0.00132301	0.00183051	0.00148389	0.00154581
Cer(t18:0/24:1(2OH[R]))	0.0272674	0.0264636	0.00957585	0.0211023	0.004361	0.000802351	0.00775712	0.00430683	0.00338249	0.00352374	0.00498909	0.00396511	0.00110375	0.00515962	0.00555386	0.00393908	0.00889722	0	0.00119209	0.0033631	0.00768673	0.0104654	0.00774445	0.0086322	0.00741976	0.00706145	0.00613273	0.00687131	0.000909154	0.000990272	0.000760446	0.000886624	0.00256603	2.43027e-05	0.00228817	0.00162617	0.00361977	0.006972	0	0.00353059	0.000955738	0.00110382	0.000648734	0.000902765
Cer(t18:0/24:0(2OH[R]))	4.6139	3.6165	1.5722	3.26754	1.58673	2.00148	1.30781	1.63201	2.97654	2.23613	3.36743	2.86003	0.860897	0.809311	0.876641	0.84895	1.31392	1.05257	1.47217	1.27955	1.94734	2.09929	1.87681	1.97448	2.00898	1.62227	1.77631	1.80252	0.980626	0.634788	0.646369	0.753928	1.18325	0.888313	1.03428	1.03528	2.48681	2.18023	2.79604	2.48769	0.146812	0.184739	0.119824	0.150459
Cer(t18:0/26:1(2OH[R]))	0.0063696	0.00579037	0.00373643	0.0052988	0.00102375	0	0.00164565	0.0008898	0.000918988	0.00503918	0	0.00198605	0.00103236	0.000654546	0.00177617	0.00115436	0.0013674	0.00066677	0.00243679	0.00149032	0.000161794	0.00102221	0.00172678	0.000970263	0.000298267	0.00122282	0.000891223	0.000804103	0.000577639	0.000467514	0.000237746	0.000427633	0.00032073	0.000746547	0.000544697	0.000537325	0	0.00276038	0.0021285	0.00162962	0.000146812	0.000302703	0.000172702	0.000207406
Cer(t18:0/26:0(2OH[R]))	0.226947	0.130127	0.0499896	0.135688	0.0427248	0.0784807	0.0357682	0.0523246	0.218112	0.103359	0.169811	0.163761	0.0611144	0.0817662	0.0557806	0.0662204	0.15594	0.140448	0.192082	0.162823	0.103219	0.131401	0.112522	0.115714	0.116247	0.0832051	0.0956198	0.0983574	0.0607701	0.0384813	0.0411947	0.0468154	0.0723162	0.0552025	0.0700478	0.0658555	0.0885818	0.114373	0.0838934	0.0956162	0.0111995	0.0151196	0.0099385	0.0120859
Cer(t18:0/28:1(2OH[R]))	0.000463953	0	0	0.000154651	0	0	0	0	0	0.000495094	0.00246329	0.000986128	0	0	0	0	0	0.000177805	0.000843292	0.000340366	0	0	2.47791e-05	8.25969e-06	0	5.70064e-05	2.39355e-05	2.69806e-05	0.000133377	0	0	4.44591e-05	0	0.000162119	0.000546795	0.000236305	0	0	0.000155886	5.19619e-05	4.28708e-06	5.07345e-06	0	3.12018e-06
Cer(t18:0/28:0(2OH[R]))	0.000348615	0.000156373	0.000436918	0.000313969	0.00037033	0.000250819	0.00055281	0.00039132	0.000527582	0	0	0.000175861	0	0.000732072	0	0.000244024	0	0.000178176	0	5.9392e-05	1.42028e-05	0	0.000461701	0.000158635	5.40943e-05	0.000328033	0	0.000127376	0.000388826	0	0.000232064	0.000206963	0.000477559	0	0	0.000159186	0.00197001	0.00068792	0.000813009	0.00115698	5.23044e-05	4.22371e-05	2.61416e-05	4.02277e-05
GlcCer(d18:1/18:0(2OH[R]))	0.0250313	0.0632708	0.0615257	0.0499426	0.0726179	0.0977608	0.0607625	0.0770471	0.00771283	0.059874	0.0367129	0.0347666	0.0704389	0.0663593	0.071599	0.0694657	0.0210243	0.0171214	0.0342774	0.024141	0.00888682	0.00888531	0.0136074	0.0104598	0.00854234	0.0114917	0.0138351	0.0112897	0.0045614	0.00480286	0.00344455	0.0042696	0.00522131	0.00595352	0.00389441	0.00502308	0.0700741	0.0851349	0.0440309	0.0664133	0.0229158	0.0136087	0.0157516	0.0174254
GlcCer-UI2	0.0789614	0.136065	0.361584	0.192204	0.119201	0.0193263	0.127568	0.0886985	0.0785571	0.121081	0.231068	0.143569	0.0641484	0.059957	0.0514515	0.058519	0.0283232	0.0124956	0.0516857	0.0308348	0.00897962	0.0101939	0.0125336	0.010569	0.00590189	0.0183267	0.00321417	0.00914757	0.00900769	0.010023	0.00493228	0.00798765	0.00578136	0.00156336	0.0239081	0.0104176	0.106377	0.148452	0.129382	0.12807	0.0135394	0.00748031	0.00772011	0.00957994
GlcCer(d18:1/20:0)	0.18613	0.255475	0.25482	0.232141	0.188235	0.234753	0.169777	0.197589	0.0834391	0.0955904	0.0992087	0.0927461	0.160598	0.153717	0.157497	0.157271	0.0567208	0.0605795	0.101882	0.0730607	0.052991	0.0426244	0.0505844	0.0487333	0.0437377	0.0542127	0.0510869	0.0496791	0.0199292	0.0187656	0.0166308	0.0184419	0.0182717	0.0247993	0.019942	0.0210043	0.301804	0.459024	0.239676	0.333501	0.0729711	0.0455875	0.0535257	0.0573614
GlcCer(d18:2/18:0(2OH[R]))	1.47691	1.65831	1.27379	1.46967	1.79745	1.98541	1.16892	1.65059	0.638251	0.904021	0.857286	0.799853	2.03583	1.88644	1.81061	1.91096	0.455682	0.592757	1.22317	0.757203	0.276428	0.225639	0.31366	0.271909	0.280889	0.348534	0.340102	0.323175	0.142541	0.11297	0.111541	0.122351	0.177131	0.182238	0.152165	0.170511	1.16589	1.80957	1.01225	1.32924	0.721697	0.603602	0.557759	0.627686
GlcCer(d19:2/16:0(2OH[R]))	0.217359	0.411576	0.395175	0.34137	0.252378	0.357793	0.187766	0.265979	0.0584907	0.111299	0.0746779	0.0814892	0.305396	0.25856	0.302781	0.288912	0.0226373	0.0225492	0.0478977	0.0310281	0.0273305	0.0247043	0.0342247	0.0287532	0.0269645	0.0285501	0.03394	0.0298182	0.0123647	0.0121885	0.00930521	0.0112861	0.0177009	0.0175043	0.0103583	0.0151878	0.159983	0.283507	0.148171	0.19722	0.0306483	0.0222414	0.125949	0.0596129
GlcCer(d19:2/18:1(2OH[R]))	0.0157819	0.0255924	0.00861935	0.0166645	0.024399	0.0312032	0.0294289	0.0283437	0.0228232	0.015817	0.0333092	0.0239832	0.0219066	0.0151694	0.0141278	0.0170679	0.00606017	0.0137475	0.0234905	0.0144327	0.00522674	0.00748137	0.00470197	0.00580336	0.00384357	0.00701679	0.00472133	0.00519389	0.00255706	0.00226617	0.000936372	0.00191987	0.00134316	0.00338003	0.00210922	0.00227747	0.0306041	0.0476443	0.0254723	0.0345736	0.0114969	0.00972259	0.00654807	0.00925585
GlcCer(d19:2/18:0(2OH[R]))	14.4602	20.5315	19.6634	18.2184	18.2699	21.3355	12.8862	17.4972	6.15568	7.86104	10.8652	8.29396	15.4594	13.2851	14.1498	14.2981	4.12367	5.38147	8.66766	6.0576	4.21083	4.04398	4.4001	4.2183	3.57962	4.74613	4.24832	4.19136	1.83562	1.57191	1.51454	1.64069	1.66591	1.92982	1.60373	1.73315	25.0804	30.383	18.4637	24.6423	4.93189	3.52335	3.08421	3.84648
GlcCer(d19:2/20:0(2OH[R]))	0.195446	0.282231	0.335356	0.271011	0.203056	0.207868	0.214926	0.208617	0.0661413	0.146936	0.126518	0.113198	0.164015	0.135607	0.13563	0.145084	0.0489079	0.0528317	0.10502	0.0689197	0.0482131	0.0442523	0.0447605	0.045742	0.0550091	0.0537227	0.0513547	0.0533622	0.024281	0.0197349	0.0201945	0.0214035	0.0230383	0.0301112	0.0189848	0.0240447	0.316463	0.475938	0.268415	0.353605	0.0815483	0.0603272	0.0508489	0.0642415
GlcCer(d19:2/22:0(2OH[R]))	0.00368324	0.0052066	0.00347748	0.00412244	0.00738744	5.74566e-05	0.00190941	0.0031181	0.0024103	0	0.00815884	0.00352305	0	0	0.000440165	0.000146722	0.000684848	0.000718825	0.000492913	0.000632195	0.000450457	0.00058839	0.000324261	0.000454369	0.000235588	0.000886539	0.000896519	0.000672882	9.59151e-05	7.48657e-05	0.000267937	0.000146239	0.00064922	0.000350837	0.000363229	0.000454429	0.00544658	0.0029388	0.00636334	0.00491624	0.000476294	0.000332715	0.00017202	0.00032701
GlcCer(d19:2/24:0(2OH[R]))	0.147614	0.294134	0.32065	0.254133	0.155161	0.164657	0.13768	0.152499	0.123233	0.274418	0.273157	0.223602	0.0948654	0.0735097	0.104924	0.0910998	0.038253	0.0214733	0.0533155	0.0376806	0.0476736	0.0522105	0.0457273	0.0485371	0.050271	0.0518372	0.0507453	0.0509512	0.0208264	0.0154137	0.0160484	0.0174295	0.0225232	0.0197065	0.0210761	0.0211019	0.331549	0.435947	0.379306	0.382267	0.0482575	0.0369646	0.027664	0.0376287
GlcCer(d19:2/26:0(2OH[R]))	0.0119447	0.0197623	0.0187374	0.0168148	0.0131567	0.00637246	0.0110332	0.0101874	0	0.0131622	0	0.00438739	0.00391978	0.0023617	0.00619917	0.00416022	0.00505485	0.00181697	0.0110714	0.00598109	0.00330757	0.00266541	0.00275365	0.00290888	0.00359001	0.0028628	0.0042132	0.00355534	0.00171124	0.000566197	0.00143345	0.00123696	0.00201556	0.00103878	0.00289024	0.00198153	0.0192789	0.0336121	0.0109847	0.0212919	0.00593473	0.00530068	0.00488439	0.00537327
IPC34:0;4	0.000495243	0.00126525	0.00125197	0.00100415	0.000373934	0.000193787	0	0.00018924	0.00046931	0.000159564	0.000361309	0.000330061	0	0	0.000242998	8.09993e-05	1.09152e-05	2.17516e-05	0	1.08889e-05	2.65313e-05	4.24937e-05	4.58506e-05	3.82919e-05	9.60758e-05	6.61907e-05	2.08944e-05	6.10536e-05	0	2.33556e-05	3.4221e-05	1.91922e-05	3.57506e-06	8.38952e-05	6.76804e-05	5.17169e-05	0.000132683	0	0.000659195	0.000263959	0.000763406	0.000343063	0.000727895	0.000611455
IPC36:0;3	0.0109871	0.00897637	0.0113113	0.0104249	0.00859151	0.0158992	0.0103881	0.0116263	0.00845403	0.0113489	0.00236875	0.00739055	0.0154372	0.0404625	0.00582804	0.0205759	0.0040213	0.00256036	0.00704945	0.0045437	0.00164052	0.00548065	0.00639666	0.00450595	0.00358294	0.00354916	0.00414872	0.00376027	0.00319102	0.0010951	0.00261591	0.00230068	0.00169951	0.000319468	0.000633185	0.000884055	0.00859349	0.00312532	0.00990827	0.00720903	0.353072	0.211778	0.25204	0.272296
IPC36:0;4	0.000479585	0.000938831	0.00157055	0.00099632	0	0.000473139	0.00118516	0.000552766	0	0.000240037	0.00030244	0.000180826	0.000158811	0.0033641	0.000735774	0.00141956	0.000146904	9.32819e-05	0.000137821	0.000126002	0.000170412	0.000107143	0.000130647	0.000136067	0.000203606	0.000112464	0.000150299	0.000155456	0.000143983	9.02002e-05	0.000186658	0.00014028	0.000115467	2.95676e-05	4.26615e-05	6.25654e-05	0.000390541	0.000405848	7.03418e-05	0.00028891	0.00232166	0.00251287	0.00563424	0.00348959
IPC42:0;3	0.00286044	0.00139259	0.0100873	0.00478012	0.00939468	0.000807537	0.0102279	0.00681006	0.00501361	0.00237061	0.00300141	0.00346188	0	0.00154836	0.00239233	0.00131356	0.00117958	0.0020306	0.00418138	0.00246385	0.000473862	0.000523917	0.000616954	0.000538244	0.000719643	0.000776434	0.000771075	0.000755717	0.00130636	0.000591887	0.00139324	0.00109716	0.00176261	0.000490261	0.000514208	0.000922358	0	0.00366015	0.00839789	0.00401935	0	0.00937373	0.00137612	0.00358328
IPC42:0;4	0.0321491	0.0369245	0.0826656	0.0505797	0.0425662	0.0271184	0.0545668	0.0414171	0.0310584	0.0395035	0.124141	0.0649011	0	0.00441623	0.00236283	0.00225969	0.00315131	0.00148953	0.0029106	0.00251715	0.00666744	0.00352235	0.00746066	0.00588348	0.00575964	0.00471514	0.00531668	0.00526382	0.00176186	0.00119944	0.00369807	0.00221979	0.00476941	0.00229303	0.00165827	0.0029069	0.0414231	0.0264588	0.0537936	0.0405585	0.0558693	0.0791896	0.194341	0.1098
IPC42:0;5	0.00149922	0.000954486	0.00218422	0.00154597	0.00214595	0.000652687	0.00142679	0.00140847	0.000431545	0.000814617	0.00690535	0.00271717	0.000524558	0.00297856	0.00151829	0.0016738	0.000109822	0.000186479	0.00059723	0.000297844	1.19603e-05	1.65961e-05	9.10039e-05	3.98534e-05	9.0152e-05	4.06333e-05	2.45697e-05	5.1785e-05	0.000246689	7.22747e-05	0.000189197	0.000169387	0.000243178	0.000121043	0.000143109	0.00016911	0.000392663	0.000515938	0	0.000302867	0.0185282	0.0306855	0.0719153	0.0403763
IPC44:0;4	0.00438487	0.00562457	0.00632851	0.00544598	0.00332051	0.001231	0.0047608	0.0031041	0.00500392	0.00223339	0.0108616	0.00603296	0.00108573	0.00591441	0.00199157	0.00299724	0.0012364	0.000499547	0.00195931	0.00123175	0.00100812	0.000609799	0.00125689	0.00095827	0.00124815	0.0011733	0.000783848	0.00106843	0.000347847	0.000148082	0.000395147	0.000297025	0.000644754	0.000423496	0.00055036	0.000539537	0.00293675	0.00441312	0.00526291	0.00420426	0.0393037	0.0999944	0.0974534	0.0789171
IPC44:0;5	0.000366079	0.0011356	0.000227551	0.000576409	0	0	0.000223733	7.45777e-05	0.00122418	0	0.00205192	0.00109203	0.000494828	0.00272735	0.000466439	0.00122954	0.000186189	0	0.000324785	0.000170325	3.59702e-06	5.07917e-06	0	2.89206e-06	3.03592e-05	1.67458e-05	6.86499e-06	1.799e-05	0	3.11488e-05	5.42723e-05	2.84737e-05	6.78153e-05	4.19788e-05	0.000147797	8.58638e-05	0.000383377	5.53148e-05	9.59981e-06	0.000149431	0.0027299	0.0100014	0.0099479	0.00755973
