# Supplementary material for: Sphingolipid diversity in Candida auris: unraveling interclade and drug resistance fingerprints
Source: FEMS Yeast Res. 2024 Mar 5;24:foae008. doi: 10.1093/femsyr/foae008 (PMC10941814; doi:10.1093/femsyr/foae008)
Supplement: foae008_Supplemental_Files [file foae008_supplemental_files.zip › Supplementary file S4.xlsx]

## Sheet: Sheet1
Supplementary file S4: Principal Component analysis scores and loading values of Clade IV clinical isolates
	PCA scores( top two components) of SL species in decreasing order
		PC1			PC2
	Cer(t18:0/24:0)	157.797		GlcCer(d19:2/18:0(2OH[R]))	36.9254
	Cer(t18:0/26:0)	62.1232		PHS	6.67624
	GlcCer(d19:2/18:0(2OH[R]))	19.2336		Cer(t18:0/24:0(2OH[R]))	2.203
	Cer(d18:0/24:0)	13.3039		GlcCer(d18:2/18:0(2OH[R]))	1.47193
	PHS	4.60964		DHS	1.46325
	Cer(t18:0/28:0)	0.83515		Cer(d18:0/18:0)	1.04542
	Cer(t18:0/24:0(2OH[R]))	0.6101		Cer(d18:1/16:1(2OH[R]))	0.13735
	Cer(d18:0/26:0)	0.23672		GlcCer(d19:2/24:0(2OH[R]))	0.05415
	DHS	-1.13861		GlcCer(d19:2/20:0(2OH[R]))	0.03762
	Cer(d18:0/18:0)	-1.35025		GlcCer(d18:1/20:0)	0.00588
	GlcCer(d18:2/18:0(2OH[R]))	-1.9635		SPH	-0.10652
	Cer(t18:0/24:1)	-2.25167		Cer(t18:0/18:0)	-0.1361
	Cer(d18:1/16:1(2OH[R]))	-2.87113		GlcCer(d19:2/16:0(2OH[R]))	-0.20866
	GlcCer(d19:2/24:0(2OH[R]))	-2.95263		Cer(d19:2/18:0(2OH[R]))	-0.27071
	GlcCer(d19:2/20:0(2OH[R]))	-2.97351		Cer(t18:0/16:0)	-0.29775
	GlcCer(d18:1/20:0)	-2.99548		Cer(t18:0/20:0)	-0.30515
	Cer(t18:0/18:0)	-3.00346		GlcCer-UI2	-0.32182
	SPH	-3.03765		Cer(d18:2/18:0(2OH[R]))	-0.33573
	Cer(t18:0/22:0)	-3.06593		Cer(t18:0/22:0)	-0.36311
	Cer(t18:0/20:0)	-3.0816		Cer(t18:0/18:0(2OH[R]))	-0.38598
	Cer(t18:0/26:1)	-3.08791		Cer(d18:1/18:0(2OH[R]))	-0.38729
	Cer(t18:0/26:0(2OH[R]))	-3.09687		Cer(d18:1/16:0(2OH[R]))	-0.38872
	GlcCer(d19:2/16:0(2OH[R]))	-3.11401		GlcCer(d18:1/18:0(2OH[R]))	-0.40655
	Cer(d19:2/18:0(2OH[R]))	-3.12817		Cer(d18:1/18:1)	-0.4245
	Cer(t18:0/16:0)	-3.13679		Cer(t18:0/26:0(2OH[R]))	-0.42595
	Cer(d18:1/16:0(2OH[R]))	-3.17309		Cer(d18:1/18:0)	-0.45312
	GlcCer-UI2	-3.17379		GlcCer(d19:2/18:1(2OH[R]))	-0.4536
	Cer(d18:2/18:0(2OH[R]))	-3.17867		IPC42:0;4	-0.45501
	Cer(d18:1/18:0(2OH[R]))	-3.19416		Cer(d18:0/18:1)	-0.46545
	Cer(d18:0/24:1)	-3.20169		Cer(d18:1/22:0(2OH[R]))	-0.47517
	Cer(t18:0/18:0(2OH[R]))	-3.20392		Cer(d18:1/18:1(2OH[R]))	-0.47605
	GlcCer(d18:1/18:0(2OH[R]))	-3.23469		Cer(t18:0/16:0(2OH[R]))	-0.47665
	Cer(d18:1/24:0(2OH[R]))	-3.24082		GlcCer(d19:2/26:0(2OH[R]))	-0.47856
	Cer(d18:0/18:1)	-3.24232		Cer(d18:1/26:1(2OH[R]))	-0.47962
	Cer(d18:1/18:1)	-3.24527		Cer(t18:0/22:0(2OH[R]))	-0.4809
	Cer(t18:0/22:0(2OH[R]))	-3.25019		Cer(t18:0/20:0(2OH[R]))	-0.48318
	Cer(d18:1/12:0(2OH[R]))	-3.25088		Cer(d18:0/16:0)	-0.49238
	Cer(d18:1/24:1)	-3.25135		Cer(d18:0/20:0)	-0.49411
	Cer(d18:0/20:0)	-3.25141		Cer(d18:1/24:0(2OH[R]))	-0.49547
	Cer(d18:1/26:1)	-3.2527		Cer(d18:1/12:0(2OH[R]))	-0.49744
	Cer(d18:1/18:0)	-3.2543		Cer(t18:0/20:1)	-0.49903
	Cer(d18:0/16:0)	-3.25502		Cer(t18:0/28:1)	-0.5007
	Cer(d18:1/26:0)	-3.2587		UI Ohcer	-0.50161
	IPC42:0;4	-3.26085		Cer(d18:1/28:1(2OH[R]))	-0.50161
	Cer(d18:0/26:1)	-3.26378		Cer(d18:1/30:1(2OH[R]))	-0.50161
	Cer(d18:1/22:0(2OH[R]))	-3.26448		Cer(d18:1/20:0(2OH[R]))	-0.50199
	GlcCer(d19:2/18:1(2OH[R]))	-3.26448		GlcCer(d19:2/22:0(2OH[R]))	-0.50358
	Cer(d18:1/24:0)	-3.26715		IPC36:0;3	-0.50358
	Cer(t18:0/28:1)	-3.26724		Cer(d18:1/22:1(2OH[R]))	-0.50396
	Cer(d18:1/18:1(2OH[R]))	-3.26795		Cer(t18:0/24:1(2OH[R]))	-0.5055
	Cer(d18:1/26:1(2OH[R]))	-3.27366		Cer(d18:1/20:1(2OH[R]))	-0.50723
	Cer(t18:0/16:0(2OH[R]))	-3.27428		Cer(d18:1/26:1)	-0.50773
	GlcCer(d19:2/26:0(2OH[R]))	-3.2774		Cer(d18:1/24:1(2OH[R]))	-0.50853
	Cer(t18:0/20:0(2OH[R]))	-3.27995		Cer(t18:0/18:1)	-0.50883
	Cer(t18:0/20:1)	-3.2811		Cer(t18:0/22:1)	-0.50883
	Cer(d18:1/26:0(2OH[R]))	-3.28253		Cer(t18:0/22:1(2OH[R]))	-0.50883
	Cer(d18:1/22:1(2OH[R]))	-3.28365		IPC42:0;3	-0.50883
	Cer(d18:1/20:0(2OH[R]))	-3.28384		IPC44:0;4	-0.50883
	Cer(d18:1/24:1(2OH[R]))	-3.28614		Cer(d18:1/26:0(2OH[R]))	-0.51037
	Cer(d18:1/20:1(2OH[R]))	-3.2865		Cer(d18:1/14:1(2OH[R]))	-0.51209
	GlcCer(d19:2/22:0(2OH[R]))	-3.28698		Cer(d18:0/20:1)	-0.51209
	IPC36:0;3	-3.28698		Cer(d18:0/22:1)	-0.51209
	UI Ohcer	-3.2872		Cer(d18:0/22:0)	-0.51209
	Cer(d18:1/28:1(2OH[R]))	-3.2872		Cer(d18:1/16:0)	-0.51209
	Cer(d18:1/30:1(2OH[R]))	-3.2872		Cer(d18:1/20:1)	-0.51209
	Cer(t18:0/18:1(2OH[R]))	-3.2888		Cer(d18:1/20:0)	-0.51209
	Cer(t18:0/20:1(2OH[R]))	-3.28882		Cer(d18:1/22:1)	-0.51209
	Cer(t18:0/18:1)	-3.28959		Cer(d18:1/22:0)	-0.51209
	Cer(t18:0/22:1)	-3.28959		Cer(t18:0/14:0(2OH[R]))	-0.51209
	Cer(t18:0/22:1(2OH[R]))	-3.28959		Cer(t18:0/26:1(2OH[R]))	-0.51209
	IPC42:0;3	-3.28959		Cer(t18:0/28:1(2OH[R]))	-0.51209
	IPC44:0;4	-3.28959		Cer(t18:0/28:0(2OH[R]))	-0.51209
	Cer(t18:0/24:1(2OH[R]))	-3.2901		IPC34:0;4	-0.51209
	Cer(d18:1/14:1(2OH[R]))	-3.29243		IPC36:0;4	-0.51209
	Cer(d18:0/20:1)	-3.29243		IPC42:0;5	-0.51209
	Cer(d18:0/22:1)	-3.29243		IPC44:0;5	-0.51209
	Cer(d18:0/22:0)	-3.29243		Cer(d18:1/26:0)	-0.51265
	Cer(d18:1/16:0)	-3.29243		Cer(t18:0/18:1(2OH[R]))	-0.51382
	Cer(d18:1/20:1)	-3.29243		Cer(t18:0/20:1(2OH[R]))	-0.51382
	Cer(d18:1/20:0)	-3.29243		Cer(d18:1/24:1)	-0.51633
	Cer(d18:1/22:1)	-3.29243		Cer(d18:0/26:1)	-0.52094
	Cer(d18:1/22:0)	-3.29243		Cer(t18:0/26:1)	-0.52398
	Cer(t18:0/14:0(2OH[R]))	-3.29243		Cer(d18:1/24:0)	-0.52483
	Cer(t18:0/26:1(2OH[R]))	-3.29243		Cer(d18:0/24:1)	-0.53201
	Cer(t18:0/28:1(2OH[R]))	-3.29243		Cer(t18:0/24:1)	-0.72256
	Cer(t18:0/28:0(2OH[R]))	-3.29243		Cer(t18:0/28:0)	-1.11228
	IPC34:0;4	-3.29243		Cer(d18:0/26:0)	-1.34847
	IPC36:0;4	-3.29243		Cer(t18:0/24:0)	-2.47436
	IPC42:0;5	-3.29243		Cer(d18:0/24:0)	-3.321
	IPC44:0;5	-3.29243		Cer(t18:0/26:0)	-6.65523
	PCA Loading values in decreasing order
		PC1			PC2
	AR 0385_1	0.37058		LMDM 1219_2	0.65933
	AR 0385_2	0.36731		LMDM 1219_1	0.52432
	AR 0385_3	0.36498		LMDM 1219_3	0.32658
	AR 0386_3	0.36252		AR 0385_2	-0.16814
	AR 0386_1	0.36118		AR 0386_3	-0.1724
	AR 0386_2	0.36089		AR 0386_2	-0.17296
	LMDM 1219_3	0.2833		AR 0385_3	-0.17318
	LMDM 1219_1	0.26115		AR 0385_1	-0.17943
	LMDM 1219_2	0.2323		AR 0386_1	-0.18338
