# Supplementary material for: Sphingolipid diversity in Candida auris: unraveling interclade and drug resistance fingerprints
Source: FEMS Yeast Res. 2024 Mar 5;24:foae008. doi: 10.1093/femsyr/foae008 (PMC10941814; doi:10.1093/femsyr/foae008)
Supplement: foae008_Supplemental_Files [file foae008_supplemental_files.zip › Supplementary file S1.xlsx]

## Sheet: Sheet1
Supplementary File S1 a: Sphingolipid Class distribution and their values in % per mg protein of different clades
	CLADE I		CLADE II		CLADE III		CLADE IV		CLADE V
	MEAN	SEM	MEAN	SEM	MEAN	SEM	MEAN	SEM	MEAN	SEM
DHS	2.84161	0.457279	0.576315	0.150889	0.912869	0.186967	0.810444	0.218391	0.455659	0.0747324
PHS	16.7088	2.22158	2.90886	0.638653	0.858065	0.0815178	2.97068	0.767813	1.12597	0.369324
SPH	0.29993	0.072709	0.0644149	0.0232886	0.0374971	0.00511655	0.104843	0.0468706	0.0821428	0.026676
αOH Cer	1.47358	0.170044	0.529329	0.058853	0.184988	0.00351424	0.460544	0.165971	2.03043	0.283151
Pcer	49.1294	3.31246	65.9663	1.33458	80.7774	0.666573	76.2817	5.1462	73.9988	2.23425
dhCer	9.3284	1.24878	15.9846	1.05132	10.3792	0.498159	7.24515	0.745732	16.7903	2.32843
Cer	0.109569	0.0267333	0.602397	0.151562	0.0736811	0.020094	0.0850138	0.014285	0.0959611	0.0206301
αOH PCer	3.01271	0.417457	1.27516	0.120095	2.05451	0.0789066	1.57011	0.304459	0.169109	0.0209387
GlcCer	17.0205	2.1171	12.0711	2.36452	4.71019	0.174735	10.4486	4.4062	4.73497	0.613802
IPC	0.0755476	0.0117246	0.0214559	0.00817862	0.0116188	0.000913764	0.0229635	0.00915763	0.516634	0.058986
Supplementary File S1 b: Principal Component analysis scores and loading values of five clades based on sphingolipid classes
	PCA Loading values
	PC1			PC2			PC3
CLADE III	2.79492		CLADE I	1.98103		CLADE II	2.71401
CLADE IV	2.62586		CLADE II	0.11883		CLADE V	2.25023
CLADE V	2.56457		CLADE IV	0.09593		CLADE I	0.20737
CLADE II	2.27659		CLADE III	-0.65343		CLADE III	-1.81438
CLADE I	1.61051		CLADE V	-0.73565		CLADE IV	-2.74671
	PCA scores
	PC1			PC2			PC3
Pcer	2.79492		PHS	1.98103		dhCer	2.74671
dhCer	0.09151		GlcCer	1.75674		GlcCer	0.25807
GlcCer	-0.04266		Pcer	-0.22875		αOH Cer	-0.10012
PHS	-0.27743		DHS	-0.26305		PHS	-0.13844
αOH PCer	-0.38733		αOH PCer	-0.26634		Cer	-0.33014
DHS	-0.41164		dhCer	-0.49998		IPC	-0.35556
αOH Cer	-0.41635		αOH Cer	-0.54313		SPH	-0.43355
Cer	-0.44824		SPH	-0.61534		Pcer	-0.46334
IPC	-0.45068		Cer	-0.64381		DHS	-0.48879
SPH	-0.4521		IPC	-0.67737		αOH PCer	-0.69486
